# Supplementary material for: Iodine images in dual energy CT: A monocentric study benchmarking quantitative iodine concentration values of the healthy liver
Source: PLoS One. 2022 Jul 14;17(7):e0270805. doi: 10.1371/journal.pone.0270805 (PMC9282453; doi:10.1371/journal.pone.0270805)
Supplement: S1 Table — The table shows the measurement HU and iodine values in the three ROIs, the aorta and portal vein along with the corresponding standard deviation of each measurement, as well as the relevant anonymous patient data i.e., age and gender. (XLSX) [file pone.0270805.s001.xlsx]

## Sheet: Tabelle1
Nb.	Gender	Age	HU1	HU1-SD	HU2	HU2-SD	HU3	HU3-SD	HU PV	HU-PV-SD	HU Aorta	HU-Aorta-SD	Iod 1	Iod1-SD	Iod 2	Iod2-SD	Iod 3	Iod3-SD	Iod PV	Iod-PV-SD	Iod Aorta	Iod-Aorta-SD
1	M	55	96.3	13.6	99.9	14.7	97.6	12.8	126.2	13.2	128	15.4	1.44	0.4	1.42	0.4	1.39	0.4	3.72	0.4	3.51	0.5
2	F	55	108.4	19.7	116.1	20.6	116.3	15.4	179.8	22.1	178.7	25.1	2.07	0.7	1.89	0.6	1.89	0.4	5.9	0.8	5.55	0.8
3	M	27	114.6	22.6	110.5	22.9	105	18.8	165	24.5	159.4	26	2.18	0.7	2.2	0.8	2	0.6	4.73	0.8	4.57	0.8
4	F	74	110.9	17.6	108.1	18.7	110.3	14.6	167.9	23.4	154.3	25	1.76	0.5	1.91	0.6	1.86	0.5	5.36	0.8	4.95	0.9
5	F	66	98.7	22.3	98.1	22.5	100.9	29.8	149.3	31.1	143.3	22.3	2.06	0.7	2.2	0.7	2.18	0.9	5.09	1	4.79	0.7
6	M	46	96.3	27.8	86.2	25.5	100.4	28.3	121.9	32.3	111.5	32.6	1.4	0.9	1.3	0.8	1.51	1	3.26	1.1	2.98	1.1
7	M	23	113.3	18.4	112.9	18.6	107.5	20	155.6	27.3	147.9	29.5	2.29	0.6	2.3	0.6	1.97	0.7	4.7	0.9	4.24	1
8	F	32	139	18.4	124.8	22.5	134.9	15.7	199.7	18.6	163.4	21.1	2.97	0.6	2.73	0.8	2.79	0.5	7.07	0.6	5.03	0.7
9	M	70	90.6	22.2	89	22.1	96.1	23	131	32.9	124.6	31.1	1.44	0.8	1.49	0.7	1.65	0.7	3.99	1.1	3.35	1
10	F	37	101.1	17.5	106.1	13.1	100	20.1	144.9	21.1	124.8	24	1.95	0.6	2.07	0.4	3.11	0.7	4.45	0.7	3.44	0.9
11	F	17	107.5	12.6	107.8	13.1	110.6	14.2	141.4	19.1	137.6	18	1.68	0.4	1.64	0.4	1.74	0.5	4.2	0.6	3.71	0.6
12	M	19	111.3	15	113.8	18	111.4	14.7	140.3	26.8	142.8	25.5	2.32	0.5	2.5	0.5	2.28	0.5	4.31	0.9	3.63	0.8
13	F	53	125.2	31	124.7	27.6	134.7	26	178.4	32	180.7	35.7	2.63	1.1	2.39	0.9	3	0.9	6.04	1.1	5.87	1.2
14	F	41	129.5	17	133.7	12.7	134	11	193.8	23.6	185.1	24.9	2.6	0.5	3.05	0.4	2.66	0.4	6.71	0.7	5.99	0.8
15	F	34	121.9	21.9	127.2	19.5	127	24.1	183	28	159.8	26.4	2.19	0.7	2.69	0.6	2.76	0.9	5.86	0.9	4.83	0.9
16	F	81	116.1	15.4	119.9	13.9	108.9	16.3	182.3	18.4	162	21.6	2.53	0.5	2.5	0.4	2.2	0.6	6.18	0.6	5.47	0.7
17	F	37	105.4	19.5	107.5	15.6	98.1	22.6	141.4	26.4	138.9	23.1	2.24	0.6	2.04	0.4	2.1	0.7	4.1	0.8	4.05	0.8
18	M	73	102.9	20.8	114.4	18.6	107.5	22.2	147.9	21.7	148.9	29.2	1.89	0.8	2.33	0.6	2.23	0.7	4.92	0.7	4.77	1
19	M	64	91.1	28.5	93.3	21.4	107.6	14.4	158.2	26.6	131.8	28.3	2.25	0.9	2.26	0.7	2.58	0.5	5.39	1	4.55	0.9
20	F	39	122.2	17.4	126.6	18.8	128.6	15.9	152.6	23.5	129.5	20.6	2.54	0.5	2.61	0.6	2.51	0.5	5.3	0.8	3.64	0.7
21	M	40	110	22	111.5	26.2	104.6	25	146.5	26.4	129.6	25.5	2.22	0.8	2.06	0.9	1.89	0.8	4.28	0.8	3.96	0.9
22	M	66	110.2	10.6	111.7	10.8	109.3	11.5	154.7	12.2	149.6	12.7	1.84	0.3	2.12	0.3	2.23	0.4	5.24	0.4	5.8	0.5
23	F	48	136.9	12.8	128.2	12.1	125.2	13.3	193.7	13.1	179.7	14.6	2.99	0.5	2.65	0.4	2.57	0.4	6.65	0.4	6.03	0.5
24	F	49	117.1	9.9	122.8	8.5	119	9.8	155.6	11.5	147.9	14.4	2.24	0.3	2.34	0.2	2.08	0.3	4.71	0.4	4.47	0.4
25	M	62	101.2	13.4	95.8	19.6	94.7	14.8	141.3	18.5	122.2	23.1	1.67	0.4	1.73	0.6	1.59	0.4	4.26	0.6	3.66	0.7
26	M	46	100.1	16.8	105.7	12.3	105.9	12.2	144.2	16.3	124	16.3	1.77	0.5	1.86	0.4	2.13	0.4	4.59	0.5	3.31	0.5
27	M	52	108.2	18.3	112.3	20	114.9	18	143.4	18.5	144.1	21.9	1.4	0.6	1.7	0.7	1.87	0.6	3.81	0.6	3.9	0.7
28	M	68	85.5	10.3	93.5	8.2	85.4	13.6	107.4	17.7	115	17	1.35	0.3	1.51	0.2	1.41	0.5	3.57	0.5	3.83	0.5
29	F	86	118.3	10.3	112.2	10.5	118	11	218.6	14.6	176.4	14.5	2.37	0.3	2.12	0.3	2.25	0.3	7.58	0.5	5.59	0.5
30	M	76	120.3	11.2	123	11.6	122.9	10	177.5	23.8	117.8	12.8	2.51	0.4	2.47	0.3	2.5	0.3	5.82	0.8	2.88	0.4
31	M	60	116.3	12.6	122.5	14.3	124.5	11.5	183.3	14.1	143.5	32.1	2.3	0.4	2.57	0.4	2.5	0.4	6.17	0.5	4.48	1.1
32	F	49	139.2	9.9	140.8	9.1	135.4	13.2	168.9	13	151.7	12.5	3.05	0.3	3.18	0.3	3.14	0.4	5.76	0.4	4.63	0.4
33	M	24	119.9	12.4	113.3	14.7	117.3	12.2	157.7	13.8	157.8	16.6	2.59	0.4	2.58	0.4	2.62	0.3	5.39	0.5	5.23	0.5
34	M	71	104.4	15.2	106.3	12.9	109.6	8.2	162.1	12.2	127.5	13.8	1.46	0.5	1.86	0.4	2.07	0.3	5.19	0.4	3.56	0.4
35	M	56	101.3	13	96.2	13.9	102.4	10.5	121.4	17.9	117.5	15.7	1.57	0.4	1.26	0.4	1.36	0.3	3.43	0.5	3.24	0.5
36	M	53	100.9	11.8	98.6	14.5	104.4	7.7	131.7	14.2	124	16	1.95	0.4	2.05	0.5	2.04	0.2	3.91	0.5	3.61	0.5
37	M	65	92.9	10	93.7	11.6	101.1	12.8	120.3	13.5	119.5	18.2	1.56	0.3	1.49	0.4	1.89	0.4	3.75	0.5	3.53	0.6
38	M	75	119.1	12	119.1	16.7	114.4	15.2	142.9	21.4	145.4	18.2	2.56	0.4	2.38	0.5	2.06	0.5	3.9	0.7	4.42	0.6
39	M	33	105	10.8	113.7	11.1	107.9	9.3	143.7	13.9	120.9	14.8	1.52	0.4	1.81	0.3	1.67	0.4	4.1	0.5	3.52	0.5
40	F	33	121.8	8.1	135.2	8.1	143.1	8.8	203.6	10	174.3	14	2.62	0.3	2.87	0.2	3.11	0.3	6.88	0.3	5.95	0.4
41	M	66	99.2	9.4	98.9	9.5	99	11.5	131.3	15.3	134.7	15.9	1.86	0.3	1.75	0.3	1.63	0.4	4.27	0.4	3.88	0.5
42	M	59	93.2	11.9	96.7	9.8	104.3	15.4	140.2	16.4	130.6	17.3	1.36	0.4	1.5	0.3	1.375	0.4	4.14	0.5	3.78	0.6
43	F	60	129.7	13.9	113.2	14.4	126.5	14.3	184.4	22	139.6	22.7	3.11	0.4	2.61	0.5	2.76	0.5	6.19	0.8	4.4	0.7
44	M	73	98.2	14.8	103.1	18	99.4	11.4	156.2	26.2	131.9	20.3	1.52	0.4	1.42	0.6	1.89	0.4	5.24	0.8	3.99	0.6
45	M	66	102	8.8	95.6	11.3	95.4	15.6	130.9	15.4	131.9	16.2	1.8	0.2	1.56	0.4	1.65	0.5	4.28	0.4	3.89	0.6
46	M	68	107.5	17.6	103.7	11.8	111	13.6	143.4	16.6	135.2	13.4	1.76	0.5	2.07	0.3	2.11	0.4	4.4	0.6	3.9	0.5
47	M	62	99.3	11.7	92.1	10.7	98.2	14.5	150.7	18.1	144	17.5	1.55	0.4	1.78	0.3	1.93	0.5	4.91	0.6	4.41	0.6
48	M	62	108.1	11.2	112.2	10.6	109.6	9.5	150.7	14.7	138.6	19.3	1.93	0.3	1.93	0.3	1.75	0.3	4.5	0.5	3.65	0.6
49	M	67	98.8	16.3	96	18.2	101.1	14.2	139.3	17.7	132.4	20.7	1.47	0.5	1.63	0.6	1.61	0.5	4.29	0.6	3.71	0.7
50	M	27	105.4	14.1	107.6	13.5	105.6	13.1	156.2	14.4	155.7	17	2.09	0.4	2.23	0.5	2.16	0.4	5.43	0.5	5.23	0.5
51	F	77	119.8	11.8	125.4	12.5	116.7	11.1	158	14.3	149.3	13.3	2.29	0.4	2.28	0.4	2.04	0.3	4.99	0.4	4.43	0.4
52	M	67	117.2	10.2	114.7	10.3	131.4	7	165.8	17.4	172	14.7	2.09	0.3	1.96	0.3	2.59	0.2	5.72	0.6	5.9	0.5
53	M	76	119.8	16.5	117.2	21.9	113.9	17.7	175.3	25.6	170.8	23.8	2.52	0.5	2.49	0.7	2.51	0.6	5.32	0.8	4.9	0.8
54	F	36	112.3	30	124.5	24.2	122.6	18.9	158.7	31.7	160.6	26	2.33	1	2.53	0.8	2.44	0.6	5.27	1.1	4.68	0.9
55	M	63	76.3	28.9	81	40.5	73.7	34.1	112.5	43.5	111.7	44.1	1.25	1	1.11	1.4	1.08	1.1	3.12	1.3	3.65	1.4
56	M	30	94.8	14.5	94.1	11.4	90.7	11.2	113.5	13.78	115.8	19.6	1.65	0.4	1.39	0.3	1.41	0.4	3.19	0.5	3.05	0.6
57	M	78	93.8	21.2	91.7	19.8	93.3	20.9	131.9	27.8	107.4	26.6	2.13	0.6	2.089	0.6	2.18	0.7	4.57	1	3.35	0.9
58	F	56	94.3	17.9	96.8	19.7	96.2	16.9	133.1	22.37	118.2	26.1	1.54	0.6	1.59	0.6	1.58	0.6	3.92	0.8	3.25	0.9
59	F	47	100.1	21.3	102.6	17.4	96	22.7	131.4	19.9	128.4	23.9	1.4	0.8	1.14	0.6	1.23	0.8	4.18	0.6	3.69	0.8
60	F	52	127.8	24.2	124.7	23.2	128.8	18.7	180.2	26.8	175.8	30.7	2.23	0.7	2.35	0.7	2.37	0.6	5.89	0.8	5.52	1.1
61	F	39	111.7	15.7	112	18.2	105.8	22.3	175.7	23.2	169.2	25.6	2.39	0.6	2.58	0.5	2.26	0.8	5.99	0.8	5.4	0.9
62	M	32	105.7	13.3	111.8	12.4	112.3	18.3	159.1	15.3	162.4	21.4	2.37	0.4	2.54	0.4	2.44	0.6	5.26	0.5	5.49	0.7
63	M	79	113.5	18.2	115.7	20.4	122.8	18.8	131	41.2	143.6	25.7	2.11	0.6	2.17	0.6	2.28	0.6	4.01	1.1	4.38	0.9
64	F	63	126.4	14.1	120.3	13.1	112.1	15.7	180.5	18.5	184.3	25.5	2.75	0.4	2.69	0.4	2.41	0.5	5.85	0.6	6.51	0.8
65	F	29	116.7	17.5	110.4	26.5	121.3	20.8	148.8	26.2	148.5	30.1	2.71	0.6	2.57	0.9	2.59	0.7	5.45	0.9	4.53	1.1
66	F	56	122.6	13.1	127.2	15.1	117.9	24.5	159.2	18.9	156.9	21.4	2.36	0.4	2.32	0.4	2.52	0.8	5.26	0.6	4.96	0.7
67	M	25	99.3	14.2	98.9	14.4	97.6	10.6	139	18.4	116.6	19.3	1.68	0.5	1.62	0.5	1.72	0.4	4.04	0.6	3.05	0.6
68	M	46	108.6	15.3	112.9	15.4	102.7	18.4	137.2	19.5	140.1	22.6	2.63	0.5	2.62	0.5	2.63	0.6	4.73	0.6	4.61	0.7
69	M	55	109.8	20.1	122.2	16.7	122	21.5	148.8	24.8	152.9	29.6	2.08	0.6	2.18	0.6	2.47	0.7	4.35	0.7	4.24	0.9
70	M	56	109.9	16	108.1	18.7	101.2	23	153.3	22.9	142.2	25.9	2.08	0.6	2.37	0.6	2	0.7	4.82	0.7	3.97	0.8
71	M	24	122.4	25.1	129	17.2	127.9	19.8	175.4	28.9	173.8	28	2.94	0.9	2.96	0.6	3	0.6	5.6	1	4.91	0.9
72	F	67	117.6	11.9	123.4	17.8	121.7	20.1	178.2	19.5	168.5	20.3	2.09	0.4	2.19	0.6	2.41	0.6	5.46	0.7	5.15	0.7
73	F	66	117.5	19.6	120.6	19.9	105.2	22.9	177.5	25	155.6	31.6	2.39	0.7	2.72	0.7	2.58	0.7	5.86	0.9	4.85	1.1
74	M	51	129.3	19.4	128.1	13.4	122.9	13.9	169.2	17.6	159.1	16.3	3.34	0.6	3.12	0.5	2.86	0.4	5.67	0.6	5.03	0.5
75	F	39	129	20.1	120.1	23.8	126.9	15.4	163.7	24	129.1	25	2.68	0.6	2.48	0.8	2.59	0.5	5.09	0.9	3.62	0.9
76	M	34	104.6	17	103.1	15.9	107.3	15.8	141.6	19.6	140.1	21.1	2.18	0.5	2.13	0.5	2.19	0.5	4.43	0.6	4.12	0.7
77	M	62	85.3	13.1	82.8	16	80	20.6	109.8	22.5	98.8	26.8	0.98	0.5	1.08	0.5	0.85	0.7	2.93	0.8	2.6	0.9
78	F	58	132.1	10.4	134.8	10.2	135.6	8.7	178.8	13.8	173.2	13.8	2.91	0.3	3.05	0.3	3.15	0.3	6.07	0.5	5.9	0.4
79	M	66	119.5	10.7	116.3	10.8	117.2	12.8	142.3	16.5	133.3	16.8	2.59	0.3	2.41	0.3	2.69	0.4	4.7	0.5	4.18	0.5
80	F	77	124.9	13.8	127.3	12.2	131.2	12.3	192.7	20.3	191.3	14.5	2.64	0.5	2.82	0.4	2.81	0.4	6.78	0.7	6.38	0.4
81	M	71	85.2	13.8	84.6	15.9	90.7	14.4	133.7	24.6	129.2	20.8	0.93	0.4	0.87	0.5	0.93	0.5	3.87	0.8	3.75	0.7
82	M	69	95.6	12.4	91.7	12.8	87.1	13.2	129.5	16.3	101.1	16.9	1.6	0.3	1.48	0.4	1.26	0.4	3.87	0.6	2.08	0.5
83	F	56	82.8	15.5	85.4	20.6	84.2	16.2	116.8	20.5	116.7	21.8	1.19	0.5	1.28	0.6	1.15	0.5	3.31	0.7	3.5	0.7
84	M	39	106.8	15.4	108.6	12.6	105.9	13.8	161.4	15.1	122.5	20.6	1.84	0.5	1.97	0.4	1.87	0.4	4.99	0.5	3.21	0.7
85	M	58	117.9	14.7	111.1	14.4	112.6	12.9	145.3	23.2	142.5	17.4	2.07	0.4	2.02	0.4	2	0.4	4.4	0.7	4.06	0.6
86	F	56	108.8	13.3	115.5	13.9	109.1	11.7	180.9	12.7	164.1	15.2	1.85	0.4	2.04	0.4	1.88	0.4	6.32	0.4	5.34	0.5
87	F	48	103.3	11.4	105.1	9.8	107.6	14.8	141.1	13.9	134.5	16.4	1.52	0.4	1.41	0.3	1.66	0.5	4.369	0.5	4.54	0.5
88	M	69	89	12.2	91.5	15	98.1	14	122.9	19.5	95.6	13.7	1.09	0.4	1.32	0.4	1.52	0.4	3.64	0.6	2.16	0.4
89	M	81	121.6	12.9	122.9	16.3	118.7	13	174.5	18.8	148.6	16	2.47	0.3	2.74	0.5	2.64	0.4	6.24	0.5	5.08	0.5
90	M	50	89.8	25.1	87.9	24.4	94.8	28	124.6	28.7	111.8	33.4	1.28	0.8	1.12	0.58	1.61	1	3.68	1	2.97	1.2
91	M	73	125.1	14.1	126.7	9.7	116.2	11.5	172.3	17.8	164	21.2	2.6	0.5	2.32	0.3	2.35	0.4	5.7	0.6	5.18	0.7
92	M	51	97.4	16.6	96.8	15.1	97.1	17.3	129.6	15.9	128.9	17.1	1.55	0.5	1.41	0.4	1.79	0.5	3.35	0.5	3.59	0.6
93	F	63	118	16	112.9	22.8	118.7	12.5	162	18.3	152.6	22.1	1.81	0.5	1.8	0.6	1.7	0.4	5	0.6	4.73	0.6
94	F	73	125.4	10.9	131	11.9	124.6	10.8	175.2	15.6	169.2	15.7	2.37	0.3	2.53	0.4	2.46	0.3	5.76	0.5	5.51	0.5
95	M	48	96.2	13.7	101.2	15.5	100.5	14.4	127.9	20.5	117.7	16.6	1.4	0.4	1.68	0.5	1.59	0.5	3.72	0.7	3.31	0.5
96	F	66	120.9	10.5	116.3	9.2	124.2	8.9	171.4	10.3	159.3	11.5	2.21	0.3	2.2	0.3	2.48	0.3	5.5	0.3	5.01	0.4
97	F	73	121.9	17.8	126.8	17.1	124	12	171.5	18.6	167.6	15.5	2.48	0.6	2.24	0.5	2.6	0.4	6.39	0.6	5.49	0.5
98	M	52	103.8	12.9	108	12.5	101.8	13.8	155.2	15.2	122.6	13.7	1.59	0.4	1.71	0.4	1.42	0.5	4.85	0.5	3.75	0.4
99	M	80	86.6	17.4	89.2	17.3	86.8	16.4	124.9	21.9	107.6	23.2	1.39	0.4	1.47	0.6	1.23	0.6	3.73	0.6	3.27	0.6
100	F	39	150.9	10.6	136.6	11.8	139.8	13	239.4	14.7	232.3	12.7	3.58	0.3	3.1	0.4	3.31	0.4	8.52	0.4	8.54	0.3
101	F	68	121.5	13.6	120.9	11.2	115.8	14.9	197.3	13.2	183	11.3	2.41	0.4	2.21	0.4	2.39	0.4	6.38	0.4	6.08	0.4
102	F	82	137.6	16.7	135.1	13.8	128.4	14.7	215.7	15.9	165.5	14.8	3.23	0.5	3.61	0.4	2.8	0.4	7.51	0.4	5.29	0.4
103	M	63	97.2	13.5	101.1	12.8	100.8	13.6	152.5	15.8	128.5	19.1	1.59	0.41	1.93	0.4	1.5	0.4	4.91	0.5	3.53	0.6
104	F	78	124	11	116.3	16.7	125.4	10.5	159.3	16.6	147.1	18.5	2.31	0.3	1.99	0.5	2.452	0.3	5.37	0.5	4.43	0.5
105	M	57	105	16	103.4	15.3	100.2	17.2	142.8	18.5	131.8	15.8	1.5	0.5	1.68	0.5	1.87	0.5	4.42	0.6	4.09	0.5
